# Supplementary material for: A Prospective Study Assessing the Post-Prostatectomy Detection Rate of a Presumed Local Failure at mpMR with Either 64CuCl2 or 64CuPSMA PET/CT
Source: Cancers (Basel). 2021 Nov 6;13(21):5564. doi: 10.3390/cancers13215564 (PMC8582802; doi:10.3390/cancers13215564)
Supplement: Supplementary file 1 [file cancers-13-05564-s001.zip]

Archive with 1 entries (1 files):
- cancers-1393919-supplementary.pdf
